# Supplementary material for: A miR‐206 regulated gene landscape enhances mammary epithelial differentiation
Source: J Cell Physiol. 2019 May 8;234(12):22220–33. doi: 10.1002/jcp.28789 (PMC6767383; doi:10.1002/jcp.28789)
Supplement: Supplementary file 2 — Supporting information [file JCP-234-22220-s002.xlsx]

## Sheet: Table S1 miR-206 downregulated
Downregulated by miR-206 (186 genes)	GeneID	logFC	P.Value	Array 1	Array 2		Blue font: corroborated by qPCR
S100a4	4858	-1.61201	0.00422116	-1.79	-1.44
D12Ertd647e	15363	-1.63577	0.00432304	-1.42	-1.85
Sfrs9	2591	-1.27342	0.0112546	-1.49	-1.05
OTTMUSG00000000267	18489	-1.19307	0.0113279	-1.19	-1.2
Crip1	17342	-1.32308	0.0119227	-1.63	-1.01
Mxd4	28181	-1.17743	0.0124569	-1.27	-1.08
Nuf2	2576	-1.20048	0.0149936	-1.46	-0.94
Tk1	29654	-1.34264	0.015222	-1.76	-0.92
Tmsb4x	27423	-1.98452	0.0153586	-1.08	-2.89
D15Bwg0580e	15774	-1.12452	0.0161504	-1.3	-0.95
Coro1c	921	-1.08067	0.0161557	-1.08	-1.08
Fxyd5	27315	-1.0674	0.0169549	-1.04	-1.1
Uhrf1	2928	-1.405	0.017833	-0.87	-1.94
Tacstd1	18264	-1.10416	0.0202223	-0.84	-1.36
Sfrp1	4156	-1.00955	0.02061	-0.97	-1.05
Pcolce2	25114	-1.67046	0.0215216	-2.48	-0.86
Shcbp1	10243	-0.991261	0.0221322	-0.93	-1.05
Ptma	17738	-0.986692	0.0244024	-1.13	-0.84
Cav1	25822	-1.02497	0.0249185	-0.79	-1.26
Cnih	24977	-0.94834	0.0256336	-1	-0.89
Nola3	1633	-0.954237	0.027064	-1.09	-0.81
Crsp2	8835	-0.92539	0.027435	-0.92	-0.93
Pcnt	9383	-0.968482	0.0286335	-1.18	-0.76
Met	20464	-1.082	0.029882	-1.48	-0.68
Col17a1	29650	-1.03594	0.030181	-1.38	-0.69
Anln	11982	-0.910429	0.030271	-0.81	-1.01
Cox8a	8626	-0.890342	0.03117	-0.87	-0.91
Col6a3	15154	-1.22051	0.0314523	-0.65	-1.79
Gja1	14059	-0.892523	0.0318581	-0.98	-0.81
Pgam1	30768	-0.882178	0.032105	-0.9	-0.86
Pabpc1	23413	-0.991805	0.0324494	-1.31	-0.68
Man2a1	11134	-1.03185	0.0330499	-1.41	-0.66
Lox	31563	-0.9569	0.0335048	-1.23	-0.68
Cav2	877	-1.22126	0.0335938	-1.81	-0.63
Ebpl	7079	-1.05315	0.0343821	-1.47	-0.63
Efna5	4239	-0.859112	0.035641	-0.79	-0.93
Rab25	30491	-0.851499	0.0360457	-0.88	-0.82
H2afz	23987	-0.938564	0.0365029	-0.65	-1.22
Ids	13296	-0.879694	0.0376389	-1.07	-0.69
Hmgn2	7546	-0.832522	0.0385142	-0.84	-0.83
Parva	33011	-0.837197	0.0385607	-0.9	-0.77
Stmn1	8384	-1.0926	0.0394232	-0.57	-1.61
Ptplb	29913	-0.82319	0.0399302	-0.84	-0.81
Tpm4	36133	-0.819243	0.0408256	-0.77	-0.86
Sod1	3481	-0.815437	0.0410657	-0.82	-0.82
4732435N03Rik	1062	-0.851592	0.0415628	-1.04	-0.66
Sh3bgrl	22676	-0.972828	0.0419994	-1.37	-0.57
Expi	19511	-1.04415	0.0421727	-1.53	-0.55
Tns3	3582	-0.902844	0.0421963	-0.6	-1.2
Plxdc1	11110	-0.853999	0.0424115	-1.06	-0.65
Rnf38	14190	-0.805473	0.0427005	-0.79	-0.82
1110058L19Rik	8730	-0.985402	0.0428388	-0.56	-1.41
Ctxn1	26081	-0.992815	0.043836	-1.44	-0.55
Top2a	34340	-0.805213	0.0446221	-0.7	-0.91
Yeats2	6026	-0.905687	0.0446725	-1.24	-0.58
Erp29	15722	-0.797109	0.0456805	-0.7	-0.89
Mcm6	13292	-0.791204	0.0467336	-0.89	-0.7
Ccnb2	20337	-0.781484	0.046752	-0.79	-0.77
Cdcp1	3509	-0.885216	0.0480859	-1.22	-0.55
Sesn3	24275	-0.855132	0.0485266	-0.57	-1.14
Mapk3	27341	-0.783406	0.0486058	-0.68	-0.89
Trps1	6024	-0.957613	0.0489224	-0.51	-1.4
D3Ucla1	3986	-0.931376	0.0489252	-1.34	-0.52
Sh3bgrl3	20332	-1.01149	0.0490328	-1.52	-0.5
Pgrmc1	11103	-0.950736	0.0504386	-1.4	-0.5	p-value cut off 0.05
Sdcbp	25787	-0.75906	0.0510737	-0.78	-0.74
Gins1	11088	-0.760241	0.0513311	-0.81	-0.71
Ppic	6261	-0.755568	0.0516931	-0.76	-0.75
Rcn2	256	-0.863083	0.051906	-0.53	-1.2
Gusb	30648	-0.857372	0.0520193	-1.18	-0.53
Camk1d	11352	-0.800677	0.0524092	-1.02	-0.58
Ptn	13	-0.792042	0.052515	-0.99	-0.59
Tmprss4	12573	-0.806812	0.053866	-0.56	-1.06
Hn1	27314	-0.773668	0.0540142	-0.6	-0.94
Ube2c	30256	-0.741773	0.0558236	-0.82	-0.67
Dnajb1	12	-0.940111	0.0563912	-1.42	-0.46
Morn1	8172	-0.965626	0.0569275	-1.48	-0.45
Sf3b5	10227	-0.726737	0.0580193	-0.75	-0.7
Dcbld2	25848	-0.770358	0.0592212	-1	-0.54
Fat4	2673	-1.01131	0.0593039	-1.6	-0.42
Tkt	17282	-0.720251	0.0593783	-0.72	-0.72
Mybl2	24981	-1.32055	0.0596312	-2.24	-0.4
Psmb1	27890	-0.718054	0.0600715	-0.69	-0.75
Topbp1	19512	-0.73598	0.0609217	-0.89	-0.59
Ncapd3	1055	-0.722392	0.0610893	-0.63	-0.82
Kdelc1	19540	-0.725966	0.061699	-0.85	-0.6
1200009F10Rik	977	-0.720777	0.0621339	-0.83	-0.61
Mcm5	22647	-0.873939	0.062265	-1.31	-0.44
Cenpf	1607	-0.750907	0.062516	-0.54	-0.96
Mal2	20496	-0.855303	0.0634411	-1.27	-0.44
Pcna	4915	-0.806337	0.0634441	-1.14	-0.47
Nxt2	15905	-0.823914	0.0635278	-1.19	-0.46
Matn2	16743	-0.82613	0.0635378	-0.46	-1.2
2010004A03Rik	22879	-0.830197	0.0643969	-1.21	-0.45
Wipi1	12008	-1.04428	0.0653077	-1.71	-0.37
D15Ertd621e	22120	-0.938	0.0660503	-1.48	-0.39
Slurp1	14108	-0.954804	0.0661609	-1.52	-0.39
Ptplad1	23664	-0.729472	0.0663824	-0.93	-0.53
Bag4	26797	-0.691206	0.0672951	-0.74	-0.64
Rps2	6741	-0.695328	0.0673108	-0.61	-0.78
E2f7	982	-0.691363	0.0673734	-0.64	-0.74
Eml3	871	-0.857053	0.0677319	-1.3	-0.41
Eppb9	30524	-0.744697	0.0678242	-1	-0.49
1190002N15Rik	31610	-0.707245	0.0688883	-0.87	-0.55
Mapre1	12709	-0.687978	0.0692785	-0.77	-0.61
Fzd2	30597	-0.698213	0.0695246	-0.83	-0.56
EG638534	4422	-0.682493	0.069875	-0.74	-0.63
Aqp1	10968	-0.876966	0.0703908	-1.37	-0.39
Ptrf	33726	-0.677103	0.0705851	-0.67	-0.68
Myo1b	25760	-0.678207	0.0708234	-0.63	-0.72
Cst6	28959	-0.723331	0.0710032	-0.95	-0.49
Mki67	17966	-0.797304	0.0714757	-1.18	-0.42
Cks1b	14054	-0.675305	0.0714864	-0.64	-0.71
Slc25a36	6352	-0.743661	0.0720783	-1.03	-0.46
Rpl37a	34898	-0.675375	0.072126	-0.74	-0.61
9230110C19Rik	16821	-0.674124	0.0722993	-0.73	-0.62
Cyb5	26739	-0.670887	0.0726779	-0.7	-0.64
1700040I03Rik	7096	-0.746137	0.0727098	-1.04	-0.45
EG622657	23181	-0.687842	0.0727407	-0.55	-0.83
Eva1	11798	-0.679196	0.0731168	-0.57	-0.79
Ski	14412	-0.672196	0.0736514	-0.59	-0.75
Prdx4	12523	-0.816854	0.0749533	-0.38	-1.25
Mrps21	30087	-0.70058	0.075295	-0.49	-0.91
4933431E20Rik	5294	-0.659293	0.0759665	-0.64	-0.68
Ogn	17181	-0.67028	0.076007	-0.78	-0.56
Nasp	28318	-0.664179	0.0761833	-0.74	-0.58
Plekhg2	8082	-0.727587	0.0763987	-1.01	-0.44
Gm2a	35899	-0.659481	0.0767914	-0.72	-0.6
Hr	6274	-0.65623	0.0770397	-0.68	-0.63
Col9a3	12711	-0.846146	0.0771393	-1.34	-0.36
Gna12	19616	-0.694447	0.0780583	-0.91	-0.48
Epb4.1l2	4489	-0.654757	0.0783711	-0.59	-0.72
D11Bwg0434e	299	-0.73582	0.0784791	-0.42	-1.05
Tcf7l2	8806	-0.660471	0.0787444	-0.77	-0.55
Zadh2	17495	-0.653001	0.0791423	-0.59	-0.72
Atp6v1a	20713	-0.656055	0.0801034	-0.76	-0.55
EG546663	30073	-0.741459	0.0801307	-0.4	-1.08
Wdr51a	3484	-0.775082	0.080438	-1.17	-0.38
Brwd3	22222	-0.654008	0.0804561	-0.75	-0.55
Serpinb6a	5999	-0.74666	0.0809581	-0.39	-1.1
Gpd2	805	-0.7121	0.0817637	-1	-0.42
Gpx2	16648	-0.643537	0.0818864	-0.7	-0.59
Dpysl2	4049	-0.660278	0.0820121	-0.81	-0.51
Chl1	4926	-0.656932	0.0823714	-0.8	-0.51
Hsp90b1	32780	-0.679249	0.0828512	-0.9	-0.46
Zfp706	1574	-0.656546	0.08345	-0.81	-0.5
B630019K06Rik	3557	-0.638807	0.0837816	-0.57	-0.7
Rnf141	11067	-0.651341	0.0854573	-0.81	-0.5
Msl31	9419	-0.63243	0.0855276	-0.68	-0.58
Nsf	11765	-0.682392	0.0859528	-0.43	-0.93
Zdhhc9	15878	-0.626744	0.0867176	-0.63	-0.62
Rad18	24291	-0.778161	0.0867864	-1.22	-0.34
Chaf1a	26587	-0.716134	0.0872015	-0.38	-1.05
Upf3a	17313	-0.628022	0.0875439	-0.56	-0.69
Pccb	22671	-0.63265	0.0879192	-0.53	-0.74
Ppap2c	24378	-0.633437	0.0883842	-0.52	-0.75
1110018J18Rik	27403	-0.66472	0.0885014	-0.89	-0.44
Trappc1	13690	-0.753843	0.0887516	-1.17	-0.34
Serf1	27313	-0.621565	0.0888108	-0.6	-0.65
Nat11	2486	-0.621379	0.0888569	-0.65	-0.6
9330120H11Rik	1100	-0.74279	0.0889894	-1.14	-0.35
LOC624701	27730	-0.669416	0.0891286	-0.43	-0.91
Chst7	11073	-0.620321	0.0891937	-0.6	-0.64
Ppp2r4	15119	-0.646386	0.0895814	-0.47	-0.83
Cul7	26641	-0.625617	0.0896531	-0.54	-0.72
Cetn4	21385	-0.624735	0.0898587	-0.71	-0.54
Sdf2l1	6326	-0.628825	0.0908692	-0.75	-0.5
Rbmx	19582	-0.668147	0.0909033	-0.92	-0.41
AA536749	9200	-0.70413	0.0920155	-1.04	-0.36
Itgav	23629	-0.628656	0.092105	-0.77	-0.49
Lrp6	7075	-0.650497	0.092299	-0.87	-0.43
Praf2	896	-0.616971	0.0923523	-0.7	-0.54
Emb	18146	-0.613287	0.0929651	-0.55	-0.68
Myh10	28282	-0.611	0.0931879	-0.66	-0.57
Glis2	27378	-0.621239	0.0940516	-0.49	-0.75
Ccdc49	30517	-0.65946	0.0952284	-0.92	-0.4
Rp2h	15076	-0.66752	0.095448	-0.38	-0.95
Rrm1	11707	-0.605302	0.0961754	-0.67	-0.54
Unc119	12550	-0.608093	0.0963242	-0.52	-0.7
Arl6ip1	23486	-0.629542	0.0963739	-0.82	-0.44
Hdac9	2697	-0.695336	0.0967495	-1.05	-0.35
Atp5h	27573	-0.60038	0.0969977	-0.57	-0.63
Bbs10	12628	-0.604303	0.0991061	-0.71	-0.5
Melk	24984	-0.756712	0.0994821	-1.23	-0.28
Rassf3	26660	-0.596529	0.0996955	-0.53	-0.66
Dpysl3	916	-0.636187	0.0999715	-0.4	-0.87	p-value cut off 0.1

## Sheet: Table S2 miR-206 upregulated
Upregulated by miR-206 (338 genes)	GeneID	logFC	P.Value	Array 1	Array 2		Blue font: corroborated by qPCR
Iigp1	5909	5.11944	2.7455e-05	5.09	5.14
Mx2	13305	4.95067	3.36399e-05	5.05	4.85
Cxcl10	10922	4.2007	6.46451e-05	4.19	4.21
Usp18	10993	4.63892	7.21806e-05	4.32	4.96
Oas1a	11468	4.2679	0.000107342	3.94	4.6
Mx1	4855	4.30233	0.000121023	3.92	4.68
Ifit3	5195	4.26435	0.000160849	3.81	4.72
Slfn2	10289	3.61113	0.000167412	3.38	3.84
Ifit2	34645	3.70303	0.000172002	3.99	3.42
Oas1b	19752	3.33372	0.000179932	3.4	3.27
Gvin1	21476	3.17662	0.000232672	3.29	3.06
Iigp2	10150	3.64273	0.000258468	3.25	4.04
Stat1	7060	3.33785	0.000259733	3.07	3.61
Ifi47	14100	3.19883	0.000324358	2.91	3.49
Ifi16	22991	3.2168	0.000399094	2.85	3.58
Stat2	29696	2.86715	0.000399393	2.69	3.05
Zbp1	31430	3.78189	0.000410674	3.21	4.36
Ifi205	1011	3.04284	0.000453409	2.71	3.37
BC057170	34805	3.03602	0.000518543	3.41	2.67
D11Lgp2e	28270	2.58348	0.000525826	2.54	2.63
Parp14	25871	2.75152	0.000538386	2.52	2.99
Herc5	37109	2.56106	0.000587085	2.44	2.68
Mnda	16751	3.30577	0.000620693	2.78	3.84
Ifi202a	7251	3.01924	0.000704361	2.56	3.48
Dtx3l	17700	2.45775	0.000711695	2.32	2.59
Parp12	4966	2.63248	0.000743997	2.92	2.34
Ifi203	19731	2.37264	0.00074482	2.35	2.4
Ddx58	7632	2.42437	0.000756873	2.56	2.28
Parp9	30581	2.3789	0.000757667	2.45	2.3
C920025E04Rik	12256	2.38519	0.000842434	2.55	2.22
H2-Q7	33296	2.65152	0.000843979	2.99	2.31
Pnpt1	13413	2.46162	0.000864904	2.7	2.22
Ifih1	16437	2.4909	0.000876288	2.23	2.75
Irf7	7818	3.56127	0.00108064	2.78	4.34
D11Ertd759e	35397	2.26265	0.00108151	2.44	2.08
Ly6a	11278	2.97281	0.00108549	2.41	3.54
Rtp4	32114	2.24775	0.00115016	2.05	2.44
Bst2	15152	4.52986	0.00115291	5.65	3.41
Gbp1	27308	3.39012	0.00118492	2.64	4.14
Q4VCP1_MOUSE	1220	2.29763	0.00124967	2.57	2.03
Ifi35	31350	2.39698	0.00126135	2.06	2.73
Gbp2	10203	2.23694	0.00126773	2	2.47
Irgm	9445	2.66324	0.00127706	3.14	2.19
H2-K1	23123	2.15078	0.00132887	2.33	1.97
BC020489	12177	2.04233	0.00139864	2.09	2
AI481105	32278	2.00066	0.00158327	2.1	1.91
D14Ertd668e	11397	3.02193	0.00167374	2.31	3.73
AI451617	17638	3.14048	0.00169554	2.38	3.9
E430029J22Rik	8330	2.14565	0.0016959	2.43	1.86
Ly6e	17949	3.26828	0.00180145	2.44	4.1
Ly6c	18385	2.81092	0.00187345	2.16	3.47
2810474O19Rik	7284	1.98588	0.00193886	2.19	1.78
Psmb10	11709	2.19467	0.00199263	2.56	1.82
Daxx	7098	2.05427	0.00218292	2.36	1.75
Apod	19518	1.88844	0.00229969	2.08	1.7
Fbxo39	34619	1.95869	0.00230895	1.7	2.22
Oasl2	2592	2.30761	0.00234388	1.82	2.79
Tap1	3944	2.71603	0.00240058	2.03	3.4
Psmb8	33585	1.99296	0.00242911	1.69	2.3
Plec1	2487	2.11585	0.00248697	1.72	2.51
B2m	35367	2.04409	0.0027153	1.67	2.42
Trim21	12486	1.72631	0.00273674	1.74	1.72
Slfn8	15985	1.72455	0.00289008	1.63	1.82
Ube2l6	10376	1.78246	0.00293188	1.98	1.59
Sectm1a	948	1.89069	0.00300057	1.59	2.19
Tmem140	11242	1.67939	0.00316224	1.6	1.76
Tdrd7	17436	1.66402	0.00332922	1.57	1.76
Lgals3bp	18735	2.95082	0.00340367	3.85	2.05
Gadd45g	3938	1.80869	0.00349859	2.1	1.51
Tlr3	11013	1.70861	0.00352681	1.51	1.91
H2-T10	11399	1.64675	0.00358193	1.77	1.52
Isgf3g	26698	1.85297	0.0035843	1.51	2.19
Hap1	4719	1.65581	0.00359243	1.52	1.8
Trafd1	27354	2.27868	0.0036665	1.67	2.88
H2-T22	17639	1.74591	0.00375393	1.48	2.01
Tnfsf10	17167	2.07341	0.00385838	1.57	2.58
Cd47	26730	1.57837	0.00397274	1.63	1.52
AI607873	2740	3.73516	0.00410438	5.04	2.43
Tmem106a	4172	1.68698	0.0041083	1.44	1.94
Fbxw17	7305	1.67107	0.00418788	1.91	1.43
Acadl	23628	1.61077	0.00419398	1.78	1.44
Nfkbie	11083	2.01456	0.00425605	2.52	1.51
Nmi	26554	1.60654	0.00427269	1.78	1.43
Apobec1	799	1.69529	0.00443551	1.41	1.98
H2-T24	15270	1.83145	0.00463116	1.42	2.24
Tap2	13308	1.63752	0.00489616	1.91	1.36
Usp25	32196	1.65609	0.0050172	1.36	1.96
Tor1aip1	13489	1.46934	0.00516513	1.47	1.47
BC013672	35494	2.08221	0.00531021	2.69	1.47
Chpt1	19699	1.44057	0.00564384	1.39	1.49
Lgals9	35924	1.72221	0.00600673	1.3	2.14
Nfe2l1	5075	1.38432	0.00659093	1.33	1.44
EG432555	18421	1.36656	0.00695401	1.31	1.43
Eif2ak2	30430	1.6033	0.00724843	1.21	1.99
2700019D07Rik	2640	1.79172	0.00727786	2.32	1.26
Mitd1	8022	1.42629	0.00736667	1.21	1.65
Aars	17417	1.36072	0.00737414	1.47	1.25
Gbp6	33942	2.15157	0.00748669	2.91	1.39
Zfp313	20408	1.40093	0.00762372	1.2	1.6
Gdnf	7825	1.3676	0.00837753	1.57	1.16
1300018I05Rik	21937	1.34474	0.00858456	1.16	1.53
Q9CRM2	28560	1.30324	0.00948438	1.48	1.13
Blnk	13485	1.31281	0.00954882	1.51	1.12
Tor3a	7524	1.72605	0.00966286	1.15	2.3
Ifit1	28114	2.88257	0.00977527	4.14	1.63
Ifitm3	27418	1.31366	0.00981221	1.1	1.52
Ascc3	28370	1.25162	0.0098831	1.16	1.34
Trim30	27554	2.58677	0.0101275	3.7	1.48
39146	29074	1.35264	0.0101763	1.08	1.63
Junb	1223	1.5017	0.0103062	1.93	1.08
Irf1	3130	1.30791	0.0107877	1.56	1.06
Mlkl	15011	1.21649	0.0108216	1.29	1.15
Tgtp	535	4.32933	0.0108358	6.39	2.27
Q9D2Y0	4255	1.36426	0.0109249	1.68	1.05
Lipg	1229	1.43731	0.0110116	1.83	1.04
Gtpbp2	4118	1.26249	0.0111271	1.06	1.46
1110028C15Rik	29868	1.19502	0.0112861	1.22	1.17
Zc3hav1	16629	1.25262	0.0118586	1.04	1.47
H2-Q1	16128	3.35256	0.0121124	4.96	1.75
Ccl5	22894	1.42587	0.0136873	1.88	0.97
C730024G19Rik	30765	1.13335	0.0137056	1.16	1.1
Bcl3	30865	1.13727	0.0139272	1.22	1.06
Ddx24	16402	1.16156	0.014157	1	1.32
Phldb2	16946	1.24999	0.0145419	1.56	0.94
Il15	3144	1.11596	0.014604	1.06	1.17
Vps37b	24467	1.14252	0.0147251	0.99	1.29
Enpp4	22838	1.15624	0.0148852	0.97	1.34
Slc3a2	22646	1.26168	0.0150635	0.93	1.6
Parp11	1069	1.78887	0.0152478	2.56	1.02
Samhd1	133	1.85222	0.0153086	1.04	2.67
Psme1	4463	1.11	0.01563	1	1.22
Q8CCJ9	23677	1.55767	0.0157193	0.95	2.17
2010106G01Rik	29785	1.13011	0.0158467	0.96	1.3
LOC622602	12073	1.1547	0.0164515	1.39	0.92
Mafk	786	1.07925	0.016704	1.16	1
Traf2	2361	1.32571	0.0172374	0.88	1.77
Klf10	17182	1.22355	0.0177735	1.58	0.87
Bhlhb3	19673	1.08427	0.0178855	1.24	0.93
Tlr2	31366	1.09719	0.0178951	0.91	1.28
Hspa9	35897	1.09729	0.0182098	1.29	0.9
Casp4	10	1.20565	0.0187349	0.85	1.56
Nfkb2	1609	1.31491	0.0191965	1.79	0.84
Tapbp	5263	1.02244	0.0198841	0.97	1.08
Chac1	18817	1.31868	0.0199868	0.82	1.81
LOC674134	9922	2.06996	0.0205139	3.14	1
Ncoa7	4194	1.08917	0.0209056	1.34	0.84
Sertad2	8692	1.05492	0.020991	0.86	1.25
Hist1h2bg	4873	1.00938	0.0216769	1.12	0.9
Trib3	19764	0.999455	0.021806	1.08	0.92
Foxj1	21094	0.991001	0.0218103	1	0.99
H2-Bl	1171	2.18128	0.0222079	3.36	1
Pcgf5	25961	1.26245	0.0222101	1.74	0.78
Hmox1	10963	1.05872	0.0226436	0.81	1.3
Ifrd1	7026	0.988258	0.022736	1.07	0.91
BC004022	7576	1.02563	0.0230471	1.22	0.83
Ece2	18097	1.15571	0.023425	0.77	1.54
1810032O08Rik	20428	1.1477	0.0237232	1.53	0.76
Trim56	1095	1.32884	0.0243675	1.9	0.75
Rassf1	14076	0.967201	0.0249246	0.86	1.07
Relb	21073	1.10689	0.0253214	1.47	0.75
Nr1d1	11053	1.00195	0.0255304	1.21	0.79
Zfp750	8874	1.01596	0.0264878	0.76	1.27
Plekhf2	7891	0.923968	0.0280846	0.99	0.86
Isg20	32803	0.962573	0.0281361	0.77	1.15
Arfl4	10173	0.943332	0.0291358	1.11	0.78
Nat5	179	0.958527	0.0301408	1.18	0.74
Pxk	21150	0.900565	0.0305113	0.96	0.84
Sox10	1570	0.986849	0.0308045	0.71	1.27
1500011J06Rik	23948	0.948985	0.0308571	1.17	0.73
Trim8	19726	0.912455	0.0312784	1.05	0.77
Aftph	32058	0.928938	0.0313871	1.11	0.74
B4galt5	10307	1.0036	0.0314601	0.69	1.32
Rasgef1a	7968	0.916254	0.0319205	1.08	0.75
Hist1h1c	2620	0.903788	0.0320547	0.77	1.04
Adar	4800	1.01806	0.0322237	0.67	1.37
4933434E20Rik	13286	0.882226	0.032311	0.93	0.84
Tcirg1	6284	1.35194	0.0324338	2.05	0.65
Pawr	16539	0.922704	0.0324429	1.11	0.73
Pml	34420	0.873881	0.0330377	0.87	0.87
Repin1	17346	0.869813	0.0335365	0.87	0.87
9230105E10Rik	33794	1.13659	0.0339555	0.63	1.65
Ghr	17366	0.916257	0.0346232	0.7	1.13
Inoc1	27848	0.85379	0.0356269	0.84	0.87
Psmb9	5505	0.892319	0.035802	1.08	0.71
Nupr1	28128	0.873497	0.0359694	1.01	0.73
BC038822	14350	0.859235	0.0362546	0.95	0.76
Q3TQH6_MOUSE	7429	0.875283	0.0363148	0.72	1.03
Gnl3	29947	0.888617	0.0368796	1.09	0.69
Setdb2	1301	0.962539	0.0373692	1.3	0.63
Tcea1	23204	0.84504	0.037417	0.78	0.91
EG624619	1346	1.0261	0.0376236	1.45	0.6
Gpr146	19599	1.02299	0.0378683	1.44	0.6
Xdh	29080	0.950688	0.0379471	0.63	1.27
Trim25	2374	1.61029	0.0388001	2.61	0.62
Rnf31	31390	0.865331	0.0399157	1.06	0.67
Eif3s8	12730	0.885456	0.0414092	1.14	0.63
2610209M04Rik	30555	0.819772	0.0420565	0.92	0.72
Gm71	16809	0.842803	0.0425225	1.03	0.66
Map4k3	9577	1.06047	0.0425781	1.57	0.55
Cars	5518	0.960359	0.0432904	1.36	0.56
Vegfc	1568	0.806244	0.0443908	0.91	0.7
NP_001013846.1	24736	0.81581	0.0445095	0.96	0.68
Nedd4l	1925	0.791362	0.0450782	0.77	0.81
Adcy3	19653	1.99702	0.0453248	0.61	3.39
Apob48r	7927	0.821491	0.0456502	1	0.64
Tsc22d3	4153	0.78815	0.0457156	0.82	0.76
Slc7a5	35400	0.849892	0.0464382	1.1	0.6
2010002N04Rik	7169	0.925733	0.046507	1.3	0.55
Luc7l	9576	1.20476	0.0466162	1.91	0.5
6030408C04Rik	3391	0.948108	0.0467199	1.36	0.54
Cxcl16	8742	0.784272	0.0470307	0.72	0.85
Dedd	30553	0.794906	0.0473239	0.67	0.92
Usp12	10385	0.782853	0.0479403	0.87	0.7
Eif5	7634	0.886163	0.0481429	1.22	0.55
Artn	3279	0.9416	0.0481876	0.53	1.36
D330050I23Rik	4337	0.777702	0.0483079	0.84	0.71
A330102K23Rik	2785	0.90181	0.0484527	1.26	0.54
Fhl2	26547	0.772633	0.048662	0.73	0.81
Thrap3	26953	0.84934	0.0490372	1.13	0.57	p-value cut off 0.05
Nufip1	17993	0.927438	0.0500744	0.51	1.34
Socs2	17179	0.775176	0.0501007	0.88	0.67
Leprotl1	4778	0.762136	0.0504407	0.78	0.74
Slfn3	22796	0.783497	0.0507507	0.93	0.63
Nfkbia	11736	1.35153	0.05082	2.23	0.47
Gcnt1	32862	0.764984	0.0510796	0.69	0.84
Dhx36	34415	0.83116	0.0514835	0.56	1.1
Nub1	17187	0.759742	0.0516791	0.82	0.7
Hbegf	6603	0.798794	0.0517974	1.01	0.59
Zcchc6	4951	0.838707	0.0522651	0.54	1.13
Nt5c3	5709	1.64826	0.052537	2.82	0.48
A230046K03Rik	21333	0.798926	0.0526306	1.02	0.58
Ankfy1	11120	0.80671	0.0529619	1.05	0.57
Scn3a	9726	0.874564	0.0536287	0.51	1.24
Zbtb11	5221	0.74649	0.0536532	0.72	0.77
Irf2bp2	6584	0.769593	0.0537046	0.62	0.92
Fbxl6	25027	0.841382	0.0540222	0.53	1.16
Rg9mtd1	11009	0.750419	0.0542845	0.84	0.67
Trim12	26158	1.12047	0.0544716	0.44	1.8
Zfr	11758	0.807328	0.0545892	0.55	1.07
Hist1h2aa	10476	1.13265	0.0548264	1.83	0.44
Ngrn	17994	0.788357	0.0549789	0.57	1.01
Sez6l2	927	0.737139	0.0557823	0.7	0.77
SELO	6511	1.32875	0.0559363	2.23	0.43
Nfkbib	3256	0.956697	0.0559501	0.46	1.46
1810054D07Rik	10174	0.734299	0.0562564	0.71	0.75
Cdkn2a	16928	0.732533	0.0566037	0.72	0.75
Clk4	36698	0.741492	0.05763	0.86	0.62
Atad2b	17356	0.733257	0.0576694	0.81	0.66
1190005F20Rik	7250	0.751577	0.058373	0.59	0.92
Spg20	3235	0.907743	0.05887	1.36	0.45
Tiparp	28132	0.755259	0.0590788	0.94	0.57
Crtc1	2525	1.54647	0.0600137	0.4	2.69
Hs6st1	31608	0.72446	0.060383	0.82	0.63
Mosc2	27432	0.813229	0.060554	0.49	1.14
Etnk1	29778	0.74405	0.0608718	0.57	0.92
Ptf1a	25975	0.881424	0.0611945	0.45	1.32
Traf6	30451	0.720436	0.0613726	0.63	0.81
Samd9l	6566	1.79836	0.0617191	3.19	0.41
Vars2	22698	0.744684	0.0617703	0.93	0.56
Usp24	2655	0.725142	0.0617749	0.85	0.6
Stx11	29809	0.792572	0.0619678	0.49	1.09
Flt3l	25751	0.720326	0.0623126	0.61	0.83
AU040320	9602	0.987492	0.0624627	1.57	0.4
Chmp4b	5598	0.884036	0.0625778	1.33	0.43
Eprs	1013	0.706863	0.0634545	0.65	0.76
Ythdf1	22131	1.02231	0.0635165	1.65	0.39
Sh3glb1	29920	0.759479	0.0640169	0.51	1.01
Vps26a	7620	0.704873	0.0644188	0.78	0.63
Hk2	29652	0.93696	0.0649851	0.4	1.47
Rgs3	5752	0.745191	0.0650906	0.97	0.52
Rrp9	5463	0.706952	0.0652579	0.6	0.81
Stam	30443	1.23337	0.0655012	2.11	0.36
Adamts6	26826	0.721622	0.0655761	0.89	0.56
Ptp4a1	9697	1.00275	0.0662649	0.38	1.63
Q8K3B2	3903	0.692892	0.0665736	0.66	0.73
Mthfd2	11703	0.728431	0.0668595	0.53	0.93
9930111J21Rik	30162	0.703528	0.0669916	0.58	0.82
Hist4h4	30904	0.892199	0.0672694	1.39	0.4
Aldh1l2	36856	0.780691	0.0676913	1.1	0.46
Tbrg1	17238	0.688679	0.0681884	0.63	0.75
Arid5a	8079	0.692151	0.0682448	0.78	0.61
Nek6	10258	0.705187	0.0682599	0.85	0.56
Asns	20292	0.684806	0.0686064	0.71	0.66
Csrp1	25093	1.04548	0.0691846	1.74	0.35
Bid	14132	0.690495	0.0696902	0.79	0.59
Cdkn2b	30456	0.689948	0.070161	0.8	0.58
Hook2	4725	0.769736	0.0704672	1.09	0.45
Micall2	9908	0.718338	0.0706681	0.51	0.93
Tjap1	20346	0.694097	0.0719611	0.54	0.85
1110018G07Rik	9422	0.947004	0.0719842	1.54	0.35
6330407G11Rik	32200	0.676617	0.0721001	0.61	0.75
Pnpla2	30647	0.684616	0.0721898	0.57	0.8
Stambpl1	10240	0.670412	0.0731748	0.72	0.62
Ssbp2	8766	0.69893	0.0750198	0.5	0.9
Igsf8	11004	0.761714	0.0753249	0.42	1.1
4933436C20Rik	11091	0.680022	0.076146	0.83	0.53
Usp8	7489	0.678657	0.0763494	0.83	0.53
Zdhhc18	14322	0.660511	0.0780613	0.57	0.76
Casq2	9731	0.779093	0.0782124	1.17	0.39
Prpf3	36853	0.671851	0.0792635	0.51	0.83
Anks1	5553	0.830297	0.0798761	1.31	0.35
Socs1	2346	0.713048	0.0804368	0.43	1
Ghitm	22754	0.738911	0.0804851	0.4	1.07
Camsap1	13633	0.642321	0.0813345	0.65	0.64
Ankrd1	19721	0.641407	0.0825544	0.7	0.59
Ifngr1	30424	0.651115	0.0832276	0.52	0.78
Atm	5489	0.636682	0.0832635	0.63	0.65
Mars	23698	0.632585	0.0846955	0.65	0.62
OTTMUSG00000015762	1243	0.633808	0.0847157	0.59	0.67
Mvp	26582	0.742826	0.0848044	1.11	0.37
Slc25a33	32998	0.708361	0.0850425	1.01	0.4
Nat12	19780	0.680722	0.0857996	0.93	0.43
EG432649	8850	0.729656	0.0859162	1.08	0.38
Ntn1	11025	0.64558	0.0870457	0.49	0.8
Pptc7	29927	0.624326	0.0876112	0.63	0.61
Rab3gap2	23044	0.653817	0.0877672	0.84	0.47
39148	28123	0.64885	0.0881037	0.47	0.82
Esf1	1847	0.627481	0.0887283	0.71	0.54
Phf20l1	36157	0.672661	0.0891992	0.93	0.42
Tlk2	1581	0.621816	0.0892985	0.57	0.67
Smurf1	31269	0.647582	0.0903135	0.84	0.46
Gars	35348	0.617631	0.0916443	0.55	0.69
Mrpl30	1782	0.636393	0.0919925	0.47	0.81
Azi2	31592	0.63273	0.093933	0.81	0.46
EG665503	18390	0.65478	0.0939828	0.41	0.9
Nr1d2	16739	0.661166	0.0942234	0.92	0.4
A930028L21Rik	11182	0.629028	0.0954658	0.45	0.8
Dars	29718	0.611002	0.0956855	0.51	0.71
Plvap	23496	0.614191	0.096205	0.49	0.74
Psmc5	30427	0.614761	0.0962944	0.49	0.74
P2rx7	13415	0.627823	0.0964639	0.81	0.45
Mrpl1	19749	0.621565	0.0966556	0.78	0.46
Atp6v1g1	14330	0.627638	0.0970004	0.81	0.44
Ube2g2	7984	0.598773	0.0973855	0.6	0.6
Dvl2	17970	0.598396	0.0977981	0.63	0.57
Cops3	33543	0.597672	0.0978833	0.59	0.61
Myst1	4278	0.606971	0.0998177	0.74	0.48
Fgfbp1	13597	0.617924	0.0999616	0.44	0.8	p-value cut off 0.1

## Sheet: Table S3 Enriched pathways down
Enriched Pathways for miR-206 downregulated genes	p-value	Genes
DNA replication	5.41464e-09	Rrm1,PCNA,NASP,MCM5,CENPF,CHAF1A,MCM6,TOP2A,TK1,GINS1
mitotic cell cycle	1.19132e-08	PCNA,CCNB2,CKS1B,MCM5,UBE2C,CENPF,MCM6,NUF2,PCNT,GINS1,MAPRE1,PSMB1
cell cycle	4.88974e-08	MAPK3,MKI67,CCNB2,NASP,CKS1B,UBE2C,UHRF1,CHAF1A,MCM6,NUF2,CUL7,ANLN,E2F7,NCAPD3,MAPRE1
cell proliferation	3.29378e-07	MKI67,CRIP1,TCF7L2,MET,PCNA,NASP,CKS1B,UHRF1,CENPF,MYH10,SKI,MAPRE1
axon guidance	1.52444e-06	MAPK3,MET,ITGAV,PGRMC1,SDCBP,EFNA5,MYH10,DPYSL3,COL6A3,DPYSL2
brain development	1.07313e-05	STMN1,MET,EFNA5,MYH10,TOP2A,SFRP1,FZD2,DPYSL2
S phase of mitotic cell cycle	1.30263e-05	PCNA,CKS1B,MCM5,MCM6,GINS1,PSMB1
negative regulation of BMP signaling pathway	1.31748e-05	CAV1,TCF7L2,SFRP1,SKI
cell division	1.45841e-05	CCNB2,CKS1B,MCM5,UBE2C,CENPF,NUF2,ANLN,NCAPD3,MAPRE1
DNA strand elongation involved in DNA replication	1.48259e-05	PCNA,MCM5,MCM6,GINS1
response to drug	4.46732e-05	AQP1,SOD1,CAV1,LOX,MET,GNA12,CENPF,TOP2A,SFRP1,DPYSL2
olfactory bulb development	4.90808e-05	SKI,PCNT,DPYSL2
caveola assembly	5.38051e-05	CAV1,CAV2
face morphogenesis	8.15168e-05	TCF7L2,LRP6,SKI
substrate-dependent cell migration, cell extension	0.000107309	SDCBP,MYH10
negative regulation of transcription, DNA-dependent	0.000123153	TCF7L2,HDAC9,CENPF,SFRP1,TRPS1,E2F7,HR,GLIS2,MXD4
actin cytoskeleton organization	0.000150416	Tmsb4x,SDCBP,MYH10,SFRP1,PARVA,CORO1C
Wnt receptor signaling pathway involved in somitogenesis	0.000266777	LRP6,SFRP1
lateral ventricle development	0.000266777	AQP1,MYH10
negative regulation of transcription from RNA polymerase II promoter	0.000329128	CAV1,TCF7L2,MET,HDAC9,TRPS1,SKI,GLIS2,MXD4,YEATS2
cell cycle checkpoint	0.000352412	CCNB2,MCM5,UBE2C,MCM6,PSMB1
neural tube development	0.000446669	TCF7L2,LRP6,SFRP1
canonical Wnt receptor signaling pathway	0.000465074	TCF7L2,LRP6,SFRP1,FZD2
positive regulation of apoptosis	0.000491172	SOD1,TCF7L2,LRP6,TOP2A,SFRP1,PPP2R4
somatic stem cell maintenance	0.000526986	TCF7L2,SFRP1,SKI
G1-S transition of mitotic cell cycle	0.000527376	PCNA,CKS1B,MCM5,MCM6,PSMB1
positive regulation of canonical Wnt receptor signaling pathway	0.000570382	CAV1,LRP6,SFRP1
in utero embryonic development	0.000626276	GJA1,GNA12,CCNB2,MYH10,MAN2A1,PCNT
negative regulation of microtubule polymerization	0.000634921	STMN1,MAPRE1
pyrimidine base catabolic process	0.000634921	DPYSL3,DPYSL2
cellular response to inorganic substance	0.000634921	AQP1,MET
retina homeostasis	0.000634921	SOD1,BBS10
neuron migration	0.000740189	GJA1,MET,MYH10,PCNT
mitosis	0.000756899	CCNB2,UBE2C,NUF2,ANLN,NCAPD3,MAPRE1
positive regulation of translation	0.000766619	MAPK3,PABPC1,UPF3A
cellular response to vitamin D	0.000964616	SFRP1,FZD2
nervous system development	0.000991979	STMN1,PTN,HDAC9,EFNA5,DPYSL3,DPYSL2,GLIS2,MYO1B

## Sheet: Table S4 Enriched pathways up
Enriched pathways for miR-206 upregulated genes	p-value	Genes
response to virus	1.02328e-24	CXCL10,BCL3,CCL5,STAT1,EIF2AK2,IFNGR1,TLR3,DDX58,IRF7,IFIH1,PML,STAT2,HERC5,MX1,IFITM3,TRIM25,IFIT1,IFI16,ZC3HAV1,ISG20,IFIT2,Oas1b,IFI35,Mx2,TRIM56
type I interferon-mediated signaling pathway	1.57623e-19	STAT1,SOCS1,IRF1,PSMB8,IRF7,STAT2,USP18,MX1,ADAR,IFIT3,IFITM3,IFIT1,ISG20,GBP2,IFIT2,IFI35
cytokine-mediated signaling pathway	6.90892e-18	STAT1,GHR,IFNGR1,SOCS1,IRF1,B2M,PSMB8,IRF7,PML,STAT2,USP18,TRAF6,MX1,ADAR,IFIT3,IFITM3,IFIT1,ISG20,GBP2,IFIT2,Iigp1,IFI35
innate immune response	1.07161e-11	NFKBIA,TLR2,TLR3,DDX58,BST2,IRF7,NFKBIB,IFIH1,TRAF6,IRGM,HERC5,NFKB2,IFITM3,TRIM25,Iigp1,SAMHD1,Mx2,TRIM56
metabolic process	1.09e-10	ATP6V1G1,ENPP4,ZCCHC6,ALDH1L2,PPTC7,XDH,ATM,EIF2AK2,TRAF2,NEK6,PNPLA2,MAP4K3,DDX58,USP8,GCNT1,TAP1,TAP2,IFIH1,MYST1,PARP9,TRAF6,CASP4,PARP11,EPRS,ASNS,TLK2,SETDB2,TRIM25,ZC3HAV1,ECE2,ISG20,ACADL,TRIM21,Oas1b,DHX36,TRIM8,Iigp1,RNF31,ZBP1,DDX24,Oasl2,TIPARP,ZDHHC18,PARP12,SAMHD1,DTX3L,TRIM56,STAMBPL1,ADAMTS6,USP25
cellular response to interferon-beta	9.25218e-10	TLR3,IFIT3,GBP2,Iigp1,GBP6,Gbp1
interspecies interaction between organisms	5.72161e-09	NFKBIA,NEDD4L,STAT1,EIF2AK2,DAXX,PSMB8,PSMB9,TAP1,TAP2,IRF7,IFIH1,PML,STAT2,CRTC1,PSMB10,TRIM25
apoptosis	9.84767e-09	BID,TNFSF10,NFKBIA,CDKN2A,ATM,TRIB3,TRAF2,NEK6,NTN1,DAXX,PAWR,GADD45G,PSMB8,PSMB9,TRAF6,CASP4,DEDD,PSME1,PSMB10,PSMC5,SH3GLB1,GHITM,PSME2,CHAC1
regulation of apoptosis	1.97511e-08	BID,P2RX7,BCL3,TRAF2,PSMB8,PSMB9,IFIH1,TRAF6,CASP4,DEDD,PSME1,PSMB10,PSMC5,PSME2
response to cytokine stimulus	2.42731e-08	CCL5,STAT1,GHR,SOCS1,JUNB,CXCL16,CDKN2B,PML,NFKB2,TRAFD1
DNA damage response, signal transduction by p53 class mediator resulting in cell cycle arrest	2.59942e-08	ATM,PSMB8,PSMB9,PML,PSME1,PSMB10,PSMC5,PSME2
transcription, DNA-dependent	3.3263e-08	ASCC3,ZBTB11,D14Ertd668e,FHL2,BCL3,CDKN2A,STAT1,TRIB3,IRF1,DAXX,JUNB,PAWR,NR1D1,RELB,IRF7,FOXJ1,NFKBIB,MYST1,PML,STAT2,PARP14,TSC22D3,NFKB2,DEDD,PTF1A,ADAR,CRTC1,KLF10,SOX10,TRIM25,SSBP2,IFI16,NR1D2,SERTAD2,Ifi205,TCEA1,IRF2BP2,THRAP3,NCOA7,ESF1,ARID5A,MAFK,PCGF5
induction of apoptosis	5.22054e-08	TNFSF10,CDKN2A,TLR2,STAT1,DAXX,PAWR,NUPR1,PML,CASP4,MX1,DEDD,KLF10,SH3GLB1
defense response to protozoan	1.0589e-07	BCL3,GBP2,Iigp1,GBP6,Gbp1
interferon-gamma-mediated signaling pathway	1.32142e-07	STAT1,IFNGR1,SOCS1,IRF1,B2M,IRF7,PML,GBP2
positive regulation of NF-kappaB transcription factor activity	2.40061e-07	NFKBIA,TLR2,TRAF2,TLR3,NFKBIB,TRAF6,NFKB2,RNF31
JAK-STAT cascade	7.03024e-07	STAT1,GHR,SOCS1,SOCS2,STAT2,NMI
immune response	7.51418e-07	H2-T22,H2-T24,TNFSF10,CXCL10,IL15,TLR2,CCL5,B2M,TRAF6,TAPBP,IFITM3,GBP2,Oas1b,IFI35,Oasl2,SAMHD1,H2-T10
tRNA aminoacylation for protein translation	7.78471e-07	GARS,EPRS,CARS,DARS,AARS,MARS,VARS2
defense response to virus	1.61532e-06	CXCL10,APOBEC1,TLR3,BST2,SAMHD1,TRIM56
positive regulation of I-kappaB kinase-NF-kappaB cascade	2.50765e-06	TNFSF10,HMOX1,NEK6,TLR3,LGALS9,BST2,TRAF6,ZC3HAV1,RNF31
negative regulation of type I interferon production	3.16361e-06	DDX58,IFIH1,HERC5,TRIM25,UBE2L6
regulation of cellular amino acid metabolic process	3.32302e-06	PSMB8,PSMB9,PSME1,PSMB10,PSMC5,PSME2
response to exogenous dsRNA	4.38068e-06	NFKBIA,STAT1,EIF2AK2,TLR3
inflammatory response	7.05818e-06	P2RX7,CXCL10,IL15,TLR2,CCL5,TLR3,BLNK,CASP4,IRGM,NFE2L1,NMI,PXK
protein ubiquitination	8.81888e-06	NEDD4L,TRAF6,SMURF1,TRIM25,TRIM21,TRIM8,RNF31,UBE2L6,FBXL6,NUB1
intracellular transport of viral proteins in host cell	8.86918e-06	TAP1,TAP2,IFIT1
toll-like receptor 3 signaling pathway	1.20987e-05	NFKBIA,TLR3,IRF7,NFKBIB,TRAF6,NFKB2
cell cycle checkpoint	1.44453e-05	CDKN2A,ATM,PSMB8,PSMB9,PSME1,PSMB10,PSMC5,PSME2
ISG15-protein conjugation	1.54326e-05	USP18,HERC5,UBE2L6
antigen processing and presentation of endogenous peptide antigen via MHC class I	1.54326e-05	TAP1,TAP2,TAPBP
MyD88-independent toll-like receptor signaling pathway	1.56587e-05	NFKBIA,TLR3,IRF7,NFKBIB,TRAF6,NFKB2
response to bacterium	1.75152e-05	P2RX7,TLR2,CCL5,STAT1,CD47
negative regulation of ubiquitin-protein ligase activity involved in mitotic cell cycle	1.84693e-05	PSMB8,PSMB9,PSME1,PSMB10,PSMC5,PSME2
positive regulation of T cell mediated cytotoxicity	1.8522e-05	P2RX7,B2M,TAP1,TAP2
response to lipopolysaccharide	2.03426e-05	P2RX7,NFKBIA,CXCL10,TLR2,CCL5,STAT1,EIF2AK2,SOCS1,NFKB2
protein K63-linked ubiquitination	2.25014e-05	CDKN2A,TRAF2,TRAF6,TRIM56
adhesion to symbiont	2.45516e-05	GBP2,GBP6,Gbp1
regulation of ubiquitin-protein ligase activity involved in mitotic cell cycle	2.94222e-05	PSMB8,PSMB9,PSME1,PSMB10,PSMC5,PSME2
positive regulation of ubiquitin-protein ligase activity involved in mitotic cell cycle	3.16706e-05	PSMB8,PSMB9,PSME1,PSMB10,PSMC5,PSME2
DNA damage response, signal transduction by p53 class mediator resulting in induction of apoptosis	3.22931e-05	BCL3,NUPR1,PML,IFI16
M-G1 transition of mitotic cell cycle	3.40548e-05	PSMB8,PSMB9,PSME1,PSMB10,PSMC5,PSME2
Toll signaling pathway	3.65811e-05	NFKBIA,TLR2,IRF7,NFKBIB,TRAF6,NFKB2
activation of caspase activity	3.65811e-05	TNFSF10,CDKN2A,STAT1,TRAF2,PML,CASP4
I-kappaB kinase-NF-kappaB cascade	3.75783e-05	BCL3,STAT1,IRF1,TRAF6,AZI2
cellular nitrogen compound metabolic process	3.80187e-05	SLC3A2,SLC7A5,PSMB8,PSMB9,ASNS,PSME1,PSMB10,PSMC5,PSME2
cellular response to interferon-gamma	3.82123e-05	TLR3,GBP2,GBP6,Gbp1

## Sheet: Table S5 HC11 diff-miR-206 
Official Gene symbol	GeneID	logFC	p-value	Differentiation regulation				red: upregulation
Ddx58	7632	2.42437	0.000756873	1.9	37 up by miR-206 AND up during diff			green: downregulation
Isgf3g	26698	1.85297	0.0035843	1.9
Nupr1	28128	0.873497	0.0359694	1.9
Usp18	10993	4.63892	7.21806e-05	1.8
Xdh	29080	0.950688	0.0379471	1.8
Parp9	30581	2.3789	0.000757667	1.7
Cdkn2b	30456	0.689948	0.070161	1.7
Oas1a	11468	4.2679	0.000107342	1.6
Stat1	7060	3.33785	0.000259733	1.6
Irf7	7818	3.56127	0.00108064	1.4
Tapbp	5263	1.02244	0.0198841	1.4
H2-Q7	33296	2.65152	0.000843979	1.3
Nfe2l1	5075	1.38432	0.00659093	1.3
Oasl2	2592	2.30761	0.00234388	1.2
B2m	35367	2.04409	0.0027153	1.2
H2-T10	11399	1.64675	0.00358193	1.2
Slc3a2	22646	1.26168	0.0150635	1.2
2010106G01Rik	29785	1.13011	0.0158467	1.2
Trim30	27554	2.58677	0.0101275	1.1
9230105E10Rik	33794	1.13659	0.0339555	1.1
H2-T22	17639	1.74591	0.00375393	1
Samd9l	6566	1.79836	0.0617191	1
Atp6v1g1	14330	0.627638	0.0970004	1
Tap1	3944	2.71603	0.00240058	0.9
Acadl	23628	1.61077	0.00419398	0.9
Lgals9	35924	1.72221	0.00600673	0.9
Gtpbp2	4118	1.26249	0.0111271	0.9
Ghr	17366	0.916257	0.0346232	0.9
Mvp	26582	0.742826	0.0848044	0.9
Trim8	19726	0.912455	0.0312784	0.8
Nub1	17187	0.759742	0.0516791	0.8
Hook2	4725	0.769736	0.0704672	0.8
Ifih1	16437	2.4909	0.000876288	0.7
Cd47	26730	1.57837	0.00397274	0.7
Vps26a	7620	0.704873	0.0644188	0.7
Ssbp2	8766	0.69893	0.0750198	0.7
Isg20	32803	0.962573	0.0281361	0.6
Pawr	16539	0.922704	0.0324429	-0.7	8 genes up by miR-206 AND down during diff
Hist1h2bg	4873	1.00938	0.0216769	-0.9
Ifrd1	7026	0.988258	0.022736	-0.9
Nufip1	17993	0.927438	0.0500744	-0.9
Gnl3	29947	0.888617	0.0368796	-1
Fhl2	26547	0.772633	0.048662	-1.5
Mthfd2	11703	0.728431	0.0668595	-1.5
Ankrd1	19721	0.641407	0.0825544	-2.1
Expi	19511	-1.04415	0.0421727	5	20 genes down by miR-206 AND up duringdifferentiation
Trps1	6024	-0.957613	0.0489224	2.9
Tmprss4	12573	-0.806812	0.053866	2.7
Sesn3	24275	-0.855132	0.0485266	2.3
D12Ertd647e	15363	-1.63577	0.00432304	2.2
Mxd4	28181	-1.17743	0.0124569	1.9
Gm2a	35899	-0.659481	0.0767914	1.8
Tacstd1	18264	-1.10416	0.0202223	1.7
4933431E20Rik	5294	-0.659293	0.0759665	1.7
Cav2	877	-1.22126	0.0335938	1.5
Sfrp1	4156	-1.00955	0.02061	1.4
Col17a1	29650	-1.03594	0.030181	1.4
Mal2	20496	-0.855303	0.0634411	1.3
Tcf7l2	8806	-0.660471	0.0787444	1.2
Emb	18146	-0.613287	0.0929651	1.2
Rassf3	26660	-0.596529	0.0996955	1
Rab25	30491	-0.851499	0.0360457	0.9
Cetn4	21385	-0.624735	0.0898587	0.9
1110018J18Rik	27403	-0.66472	0.0885014	0.8
Cyb5	26739	-0.670887	0.0726779	0.6
Dcbld2	25848	-0.770358	0.0592212	-0.7	29 genes down by mir-206 AND down during differentiation
Cenpf	1607	-0.750907	0.062516	-0.8
Met	20464	-1.082	0.029882	-0.9
Hn1	27314	-0.773668	0.0540142	-0.9
Rbmx	19582	-0.668147	0.0909033	-0.9
Tpm4	36133	-0.819243	0.0408256	-1
Topbp1	19512	-0.73598	0.0609217	-1
Myh10	28282	-0.611	0.0931879	-1
Coro1c	921	-1.08067	0.0161557	-1.1
Shcbp1	10243	-0.991261	0.0221322	-1.2
Hr	6274	-0.65623	0.0770397	-1.2
Nasp	28318	-0.664179	0.0761833	-1.4
Hmgn2	7546	-0.832522	0.0385142	-1.5
Ube2c	30256	-0.741773	0.0558236	-1.9
E2f7	982	-0.691363	0.0673734	-1.9
Cks1b	14054	-0.675305	0.0714864	-1.9
Mki67	17966	-0.797304	0.0714757	-2
Mybl2	24981	-1.32055	0.0596312	-2.1
H2afz	23987	-0.938564	0.0365029	-2.2
Pcna	4915	-0.806337	0.0634441	-2.2
Chaf1a	26587	-0.716134	0.0872015	-2.2
Anln	11982	-0.910429	0.030271	-2.3
Rrm1	11707	-0.605302	0.0961754	-2.4
Tk1	29654	-1.34264	0.015222	-2.6
Stmn1	8384	-1.0926	0.0394232	-2.6
Top2a	34340	-0.805213	0.0446221	-2.6
Mcm6	13292	-0.791204	0.0467336	-2.7
Melk	24984	-0.756712	0.0994821	-2.7
Uhrf1	2928	-1.405	0.017833	-3.1
